# Supplementary material for: Analysing the Combined Effects of Radiotherapy and Chemokine Receptor 5 Antagonism: Complementary Approaches to Promote T Cell Function and Migration in Oesophageal Adenocarcinoma
Source: Biomedicines. 2024 Apr 8;12(4):819. doi: 10.3390/biomedicines12040819 (PMC11048527; doi:10.3390/biomedicines12040819)
Supplement: Supplementary file 1 [file biomedicines-12-00819-s001.zip]

Archive with 1 entries (1 files):
- biomedicines-2878694-supplementary.pdf
